# Supplementary material for: Sustainable and Reusable Modified Membrane Based on Green Gold Nanoparticles for Efficient Methylene Blue Water Decontamination by a Photocatalytic Process
Source: Nanomaterials (Basel). 2024 Oct 8;14(19):1611. doi: 10.3390/nano14191611 (PMC11478303; doi:10.3390/nano14191611)
Supplement: Supplementary file 1 [file nanomaterials-14-01611-s001.zip]

Archive with 1 entries (1 files):
- nanomaterials-3206686-supplementary.pdf
